# Supplementary material for: Effect of a Novel Antidepressant and Anticancer Nuc01 on Depression in Cancer Survivors
Source: Curr Issues Mol Biol. 2025 Jul 24;47(8):587. doi: 10.3390/cimb47080587 (PMC12384447; doi:10.3390/cimb47080587)
Supplement: Supplementary file 1 [file cimb-47-00587-s001.zip]

Archive with 1 entries (1 files):
- cimb-3729650-supplementary.pdf
